# Supplementary material for: Exploring ceRNA networks for key biomarkers in breast cancer subtypes and immune regulation
Source: Sci Rep. 2023 Nov 27;13:20795. doi: 10.1038/s41598-023-47816-z (PMC10682442; doi:10.1038/s41598-023-47816-z)
Supplement: Supplementary file 2 — Supplementary Information 2. [file 41598_2023_47816_MOESM2_ESM.xlsx]

## Sheet: gene
suptype	gene	pvalue
Her2	B4GALNT3	0.64881
Her2	circ_00173	0.448243
Her2	GALNT4	0.741585
Her2	CDK6	0.0802786
Her2	circ_00128	0.28205
Her2	BCAR1	0.890949
Her2	MEGF8	0.0568223
Her2	HDAC10	0.542252
Her2	CROT	0.244546
Her2	RGS5	0.828478
Her2	CD99L2	0.00504906
Her2	ZDHHC14	0.504053
Her2	AKAP12	0.282694
Her2	INMT	0.739155
Her2	SPATA13	0.339329
Her2	YIPF6	0.101454
LumA	circ_00237	0.494387
LumA	circ_00091	0.603096
LumA	circ_00159	0.86741
LumA	CCDC14	0.854513
LumA	SLC26A9	0.225609
LumA	CCR6	0.17488
LumA	TAP2	0.0547994
LumA	DIO2	0.152891
LumA	NDUFA4L2	0.677595
LumA	circ_001245	0.688665
LumA	HLA-DRB1	0.646386
LumA	DDIT4	0.0348477
LumA	FASN	0.204147
LumA	CPXM2	0.147922
LumA	DZIP1L	0.231504
LumA	CLEC1A	0.0574836
LumA	HIST2H2AC	0.101708
LumA	2022-09-08	0.249971
LumA	IFNG	0.926314
LumA	CAMKV	0.529337
LumA	ARHGAP20	0.120782
LumA	AMBP	0.0725113
LumA	ACTN2	0.067656
LumA	PROK2	0.0958252
LumA	GLRA3	0.064267
LumA	circ_001855	0.632738
LumA	HLA-F	0.147307
LumA	SPEF1	0.138368
LumA	HOXB6	0.244176
LumA	EPB41L4A	0.605065
LumA	CD74	0.2683
LumA	circ_002665	0.463822
LumA	APLP1	0.154032
LumA	circ_000272	0.31526
LumA	IGF1R	0.775572
LumA	FGFR3	0.547305
LumA	XIST	0.619557
Basal	C12orf73	0.316789
Basal	BCL2L12	0.767902
Basal	circ_003925	0.647609
Basal	circ_003996	0.647609
Basal	circ_000736	0.81442
Basal	circ_004109	0.647609
Basal	PLEKHG3	0.219269
Basal	circ_001845	0.659927
Basal	ENO1	0.164957
Basal	SOCS3	0.819668
Basal	circ_001124	0.950777
Basal	TAPBP	0.417366
Basal	EBI3	0.64941
Basal	CLCN4	0.154736
Basal	TRPV4	0.357455
Basal	circ_001607	0.667926
Basal	GRAP2	0.556946
Basal	LAIR1	0.153508
Basal	FGF14	0.465624
Basal	EGF	0.192346
Basal	CYGB	0.133486
Basal	RCOR3	0.300885
Basal	TMEM47	0.0506817
Basal	MAGI2	0.153336
Basal	RGS5	0.857379
Basal	ISLR2	0.30937
Normal	circ_001551	0.990492
Normal	circ_001811	0.455962
Normal	PIWIL1	0.70184
Normal	NFKBIB	0.340105
Normal	circ_000709	0.407657
Normal	KLHDC8A	0.767047
Normal	SNX22	0.0418079
Normal	NPHS1	0.0106445
Normal	CHST6	0.44669
Normal	SLC45A3	0.955875
Normal	DLEU1	0.0637771
Normal	TRAT1	0.0986624
Normal	CD96	0.27549
Normal	ITGAL	0.0259102
LumB	PTGDS	0.712242
LumB	ZGPAT	0.0627382
LumB	IL27RA	0.0505377
LumB	TMEM119	0.253848
LumB	C3orf36	0.196127
LumB	TMEM86B	0.102425
LumB	HCLS1	0.0410811
LumB	FABP5	0.058279
LumB	TNFSF14	0.727293
LumB	LAT	0.000165501
LumB	MYO1F	0.119406
LumB	IL20RB	0.00291681
LumB	MUTYH	0.137454
LumB	C6orf223	0.855896
LumB	ENO1	0.769514
LumB	ITGA11	0.415583
LumB	FTL	0.0828616
LumB	IL1B	0.0183732
LumB	CCRL2	0.286434
LumB	C12orf5	0.111277
LumB	SH2D1B	0.805368
LumB	circ_000202	0.728733
LumB	CFLAR	0.0961974
LumB	TMSB10	0.786541
LumB	VOPP1	0.0106114
LumB	circ_000349	0.252123
LumB	CD274	0.864984
LumB	RXFP1	0.238671
LumB	SPINK1	0.488285
LumB	FAM105A	0.39348
LumB	ETV7	0.0351501
LumB	AMT	0.489084
LumB	circ_000433	0.461012
LumB	HYAL1	0.0920599
LumB	MSX1	0.00722169
LumB	IRF1	0.0349687
LumB	circ_00306	0.340105
LumB	circ_00331	0.365181
LumB	circ_00128	0.590443
LumB	NDST4	0.136775
LumB	MSL1	0.187954
LumB	HIST2H2AC	0.00141025
LumB	circ_00198	0.979515
LumB	MANF	0.419631
LumB	NFKBIA	0.0725799
LumB	PRSS27	0.811825
LumB	PAOX	0.0582466
LumB	C10orf10	0.145776
LumB	NKPD1	0.946762
LumB	RPS24	0.0933164
LumB	circ_002021	0.882842
LumB	MAPK8IP3	0.187407
LumB	CNDP1	0.0975686
LumB	circ_000691	0.444615
LumB	CLEC2D	0.0136159
LumB	circ_001989	0.922175
LumB	KRI1	0.208897
LumB	APOL6	0.222299
LumB	HLA-C	0.369861
LumB	PADI2	0.415249
LumB	TCEAL5	0.953125
LumB	SPIB	0.0123536
LumB	circ_001056	0.852704
LumB	SNX22	0.0106254
LumB	TRAF1	0.0134279
LumB	circ_001650	0.309509
LumB	SEC31B	0.35214
LumB	IFITM1	0.0176824
LumB	CEACAM1	0.889999
LumB	HHLA3	0.181179
LumB	AGBL2	0.000925545
