# Supplementary material for: Exploring ceRNA networks for key biomarkers in breast cancer subtypes and immune regulation
Source: Sci Rep. 2023 Nov 27;13:20795. doi: 10.1038/s41598-023-47816-z (PMC10682442; doi:10.1038/s41598-023-47816-z)
Supplement: Supplementary file 3 — Supplementary Information 3. [file 41598_2023_47816_MOESM3_ESM.xlsx]

## Sheet: Basal.Her2+
	logFC	logCPM	F	PValue	FDR
circ_001845	-1.00191	15.4809	11.922	0.00319626	0.0480491
circ_001124	-0.973731	15.4786	10.896	0.00384392	0.0480491
circ_003925	-0.769804	15.4634	10.6703	0.0134271	0.0611236
circ_000736	-0.765438	15.4631	10.6166	0.0137709	0.0611236
circ_003996	-0.763837	15.463	10.5969	0.013899	0.0611236
circ_004109	-0.754474	15.4624	10.483	0.0146697	0.0611236
EGF	0.175304	16.3585	8.57634	0.341344	0.995233
CLCN4	-0.160313	16.4779	89.1445	0.361565	0.995233
TRPV4	-0.126477	16.4549	39.9388	0.476456	0.995233
FGF14	0.0919031	16.3883	12.063	0.613359	0.995233
GRAP2	-0.0744881	16.3573	5.66693	0.691696	0.995233
SOCS3	-0.0558771	16.5639	27.0947	0.735937	0.995233
TAPBP	-0.0452577	16.6248	31.5336	0.777233	0.995233
BCL2L12	-0.0446383	16.5078	12.0128	0.794058	0.995233
ENO1	-0.0349501	16.6742	16.774	0.822212	0.995233
ISLR2	0.0422385	16.2616	1.04551	0.83117	0.995233
TMEM47	-0.0345131	16.5188	7.92555	0.838902	0.995233
C12orf73	-0.0314347	16.4564	5.36189	0.858336	0.995233
RCOR3	-0.0277373	16.5503	9.47324	0.867777	0.995233
LAIR1	-0.0216868	16.5257	3.05392	0.897842	0.995233
EBI3	-0.0220134	16.3374	0.410399	0.907494	0.995233
RGS5	0.0191353	16.564	3.49392	0.907512	0.995233
MAGI2	-0.0174454	16.4348	1.01801	0.922022	0.995233
PLEKHG3	-0.00901008	16.5419	0.836296	0.957018	0.995233
CYGB	-0.001039	16.4735	0.00491808	0.995233	0.995233

## Sheet: Basal.lumA
	logFC	logCPM	F	PValue	FDR
circ_003925	-0.767318	15.4318	37.5198	4.92739e-06	5.44115e-05
circ_003996	-0.761365	15.4316	37.2718	5.49356e-06	5.44115e-05
circ_004109	-0.752025	15.4314	36.8873	6.5104e-06	5.44115e-05
circ_001845	-0.911952	15.4427	76.4392	8.371e-06	5.44115e-05
circ_001124	-0.507715	15.4624	9.69515	0.0320322	0.166568
circ_000736	-0.448705	15.4477	11.7232	0.0440076	0.1907
CLCN4	-0.208615	16.4144	300.22	0.0733471	0.272432
ISLR2	0.22108	16.328	142.085	0.0861338	0.279935
EGF	0.196367	16.3956	41.8637	0.110719	0.319856
FGF14	0.173848	16.4326	130.968	0.147594	0.383743
circ_001607	0.243173	15.4444	4.06414	0.24988	0.590625
TRPV4	-0.0969896	16.4293	73.3794	0.406182	0.880062
RGS5	0.0800038	16.5859	166.314	0.461344	0.922689
MAGI2	0.078943	16.461	52.7461	0.498955	0.926631
BCL2L12	-0.0601942	16.4822	75.9798	0.596057	0.93911
ENO1	-0.0527871	16.6483	220.161	0.609634	0.93911
CYGB	0.0416732	16.4818	28.5813	0.7167	0.93911
GRAP2	-0.0415285	16.3453	3.42822	0.737172	0.93911
C12orf73	-0.028816	16.4415	15.3677	0.805039	0.93911
RCOR3	0.0268953	16.5579	29.069	0.806317	0.93911
TAPBP	-0.0231552	16.6142	39.3053	0.826586	0.93911
LAIR1	-0.0236627	16.5108	15.4564	0.832821	0.93911
EBI3	0.0201762	16.34	1.03382	0.871756	0.93911
SOCS3	-0.0175559	16.5577	8.53966	0.872249	0.93911
PLEKHG3	0.0134867	16.5403	8.12452	0.90299	0.93911
TMEM47	0.00392988	16.5178	0.281834	0.972005	0.972005

## Sheet: Basal.lumB
	logFC	logCPM	F	PValue	FDR
circ_001124	-0.969293	15.4696	21.0127	6.34329e-05	0.00158582
circ_003925	-0.766067	15.459	20.5664	0.000624677	0.0036685
circ_000736	-0.761717	15.4587	20.4634	0.000654058	0.0036685
circ_003996	-0.760121	15.4587	20.4258	0.000665161	0.0036685
circ_004109	-0.750793	15.4582	20.2076	0.000733701	0.0036685
circ_001845	-0.721893	15.4809	13.8253	0.010159	0.0423294
CLCN4	-0.257919	16.4378	235.03	0.0642663	0.229523
EGF	0.144513	16.3722	9.26673	0.32167	0.993861
TRPV4	-0.115942	16.4477	40.1607	0.402957	0.993861
FGF14	0.113226	16.4083	30.9904	0.426797	0.993861
ISLR2	0.115003	16.2891	16.3329	0.4545	0.993861
GRAP2	-0.0969209	16.3478	10.6279	0.511236	0.993861
MAGI2	0.0729697	16.4629	23.6726	0.596187	0.993861
RGS5	0.0602482	16.5824	45.1124	0.63886	0.993861
BCL2L12	-0.055363	16.5032	23.2232	0.679901	0.993861
SOCS3	-0.0465515	16.5636	30.97	0.71938	0.993861
EBI3	-0.0512644	16.3316	3.53968	0.73107	0.993861
ENO1	-0.034178	16.6733	28.2526	0.779126	0.993861
RCOR3	0.0354777	16.5698	26.7404	0.783713	0.993861
C12orf73	0.033146	16.4753	11.8451	0.80826	0.993861
TMEM47	-0.0206721	16.5225	4.56867	0.87623	0.993861
TAPBP	-0.0138598	16.6324	5.1806	0.911487	0.993861
LAIR1	-0.00465073	16.5318	0.216422	0.971902	0.993861
PLEKHG3	0.00131676	16.5474	0.0266388	0.991971	0.993861
CYGB	0.00104887	16.4777	0.0075491	0.993861	0.993861

## Sheet: Basal.normallike
	logFC	logCPM	F	PValue	FDR
circ_001845	-1.00155	15.4577	18.7516	0.000206237	0.00342314
circ_001124	-0.97338	15.4559	17.1468	0.000273851	0.00342314
circ_003925	-0.769509	15.4438	16.8895	0.00185766	0.00885779
circ_000736	-0.765144	15.4435	16.8076	0.00193063	0.00885779
circ_003996	-0.763543	15.4434	16.7777	0.00195807	0.00885779
circ_004109	-0.754184	15.4429	16.6044	0.00212587	0.00885779
EGF	0.288806	16.3896	34.4726	0.0572764	0.204559
ISLR2	0.253526	16.3036	88.6142	0.113993	0.356227
FGF14	0.14829	16.3981	58.2202	0.326621	0.907279
BCL2L12	-0.126335	16.4725	207.184	0.383932	0.925831
CLCN4	-0.0978673	16.4696	67.4553	0.500463	0.925831
TAPBP	-0.0706598	16.6028	223.308	0.599246	0.925831
MAGI2	0.0765282	16.446	38.2293	0.602441	0.925831
C12orf73	-0.0767658	16.4314	78.122	0.605341	0.925831
CYGB	0.0730874	16.4813	50.4442	0.61145	0.925831
ENO1	-0.0661445	16.6512	202.269	0.613348	0.925831
RGS5	0.0660436	16.5669	100.33	0.629565	0.925831
TMEM47	0.0589631	16.5294	39.0262	0.673426	0.935314
TRPV4	-0.0428172	16.4546	6.9218	0.769948	0.985679
LAIR1	-0.0273742	16.5111	8.04351	0.846679	0.985679
RCOR3	-0.0144946	16.5402	6.5648	0.917057	0.985679
PLEKHG3	-0.0137398	16.5285	4.95554	0.921888	0.985679
EBI3	-0.0103262	16.3272	0.156116	0.947995	0.985679
GRAP2	0.00562835	16.3596	0.0702544	0.971046	0.985679
SOCS3	-0.00246651	16.5622	0.057062	0.985679	0.985679
