# Supplementary material for: Exploring ceRNA networks for key biomarkers in breast cancer subtypes and immune regulation
Source: Sci Rep. 2023 Nov 27;13:20795. doi: 10.1038/s41598-023-47816-z (PMC10682442; doi:10.1038/s41598-023-47816-z)
Supplement: Supplementary file 4 — Supplementary Information 4. [file 41598_2023_47816_MOESM4_ESM.xlsx]

## Sheet: her2.basal
	logFC	logCPM	F	PValue	FDR
circ_00128	-1.97684	15.8935	50.3434	1.75986e-08	2.81578e-07
circ_00173	-1.39137	15.9151	17.4931	7.90131e-05	0.000632105
B4GALNT3	-0.108893	16.8299	13.0586	0.534911	0.994596
CDK6	-0.0963324	16.9145	53.3917	0.563695	0.994596
CROT	0.0937837	16.8491	35.9619	0.582922	0.994596
B4GALNT4	-0.0676867	16.8503	7.07495	0.69526	0.994596
MEGF8	-0.0490039	16.9059	37.283	0.769228	0.994596
ZDHHC14	-0.0483796	16.8172	9.53185	0.783347	0.994596
AKAP12	0.0268325	16.8631	3.39183	0.874754	0.994596
SPATA13	0.0206657	16.8513	1.05913	0.904087	0.994596
RGS5	0.0156058	16.9218	2.78281	0.924501	0.994596
INMT	0.0150448	16.6731	0.102253	0.937394	0.994596
HDAC10	-0.0130313	16.8496	1.26652	0.939646	0.994596
CD99L2	-0.00834701	16.9041	1.40485	0.960057	0.994596
BCAR1	-0.00818297	16.9182	1.13636	0.960524	0.994596
YIPF6	0.001148	16.8739	0.0168186	0.994596	0.994596

## Sheet: her2.lumA
	logFC	logCPM	F	PValue	FDR
circ_00173	-2.08288	15.8085	206.155	1.25746e-14	2.01194e-13
circ_00128	-1.9396	15.8242	109.065	7.50911e-12	6.00729e-11
INMT	0.162139	16.7426	46.6476	0.329304	0.997139
B4GALNT4	0.0680608	16.8514	23.9831	0.657152	0.997139
B4GALNT3	0.0683612	16.8153	9.6469	0.662549	0.997139
RGS5	0.034572	16.9399	19.2518	0.811522	0.997139
CDK6	-0.033139	16.8556	10.5896	0.825716	0.997139
YIPF6	-0.0316019	16.8534	16.5118	0.833936	0.997139
MEGF8	0.0298044	16.8961	43.7357	0.84094	0.997139
BCAR1	-0.0282309	16.8957	25.6368	0.847871	0.997139
AKAP12	0.0256836	16.8799	6.33013	0.86387	0.997139
ZDHHC14	-0.0183604	16.7847	2.65443	0.907105	0.997139
SPATA13	0.0122555	16.859	1.04401	0.93544	0.997139
HDAC10	0.00488976	16.8411	0.419021	0.974456	0.997139
CROT	-0.00270801	16.8769	0.0899259	0.985536	0.997139
CD99L2	-0.000530174	16.8951	0.0121313	0.997139	0.997139

## Sheet: her2.lumB
	logFC	logCPM	F	PValue	FDR
circ_00173	-1.77294	15.8755	38.872	2.38794e-07	3.8207e-06
circ_00128	-1.03996	15.9374	10.5131	0.00182963	0.0146371
B4GALNT4	0.0720227	16.8492	11.7949	0.670012	0.990771
INMT	0.064119	16.6961	4.27746	0.729502	0.990771
CDK6	-0.0364827	16.8592	9.19524	0.826422	0.990771
ZDHHC14	-0.0348659	16.7822	5.50508	0.841358	0.990771
B4GALNT3	0.0276435	16.796	0.719035	0.873573	0.990771
SPATA13	0.0259388	16.8653	5.75414	0.876356	0.990771
RGS5	0.0247253	16.9344	9.14673	0.877351	0.990771
BCAR1	-0.023776	16.9018	12.4056	0.883668	0.990771
HDAC10	0.0197273	16.8485	4.49278	0.906668	0.990771
MEGF8	0.0181546	16.8906	7.37273	0.911944	0.990771
YIPF6	0.0168243	16.8772	3.79525	0.918992	0.990771
CROT	-0.00492735	16.8782	0.165008	0.976177	0.990771
CD99L2	0.00207026	16.898	0.128849	0.98988	0.990771
AKAP12	0.00191877	16.87	0.0395396	0.990771	0.990771

## Sheet: her2.normallike
	logFC	logCPM	F	PValue	FDR
circ_00128	-2.24031	15.8743	26.4518	5.23363e-06	8.37381e-05
circ_00173	-2.16642	15.8673	24.376	1.05008e-05	8.40061e-05
INMT	0.288263	16.7724	128	0.123811	0.660323
AKAP12	0.0813382	16.8997	58.7547	0.634537	0.999854
YIPF6	-0.0737089	16.8442	78.3404	0.673456	0.999854
B4GALNT4	-0.0691406	16.7968	5.59754	0.700823	0.999854
BCAR1	-0.0549593	16.8915	70.8236	0.74701	0.999854
HDAC10	-0.0415902	16.8261	20.1555	0.814381	0.999854
CROT	-0.0361436	16.8672	12.7207	0.834494	0.999854
RGS5	0.0263192	16.9347	17.0157	0.874861	0.999854
MEGF8	0.0216058	16.8916	16.3925	0.899577	0.999854
CDK6	0.02113	16.8815	6.66506	0.902341	0.999854
B4GALNT3	-0.0217233	16.7778	0.607955	0.905287	0.999854
ZDHHC14	0.0105076	16.7989	0.85103	0.953616	0.999854
CD99L2	0.000343448	16.8977	0.00350194	0.998392	0.999854
SPATA13	-3.20489e-05	16.8552	5.71998e-06	0.999854	0.999854
