# Supplementary material for: Exploring ceRNA networks for key biomarkers in breast cancer subtypes and immune regulation
Source: Sci Rep. 2023 Nov 27;13:20795. doi: 10.1038/s41598-023-47816-z (PMC10682442; doi:10.1038/s41598-023-47816-z)
Supplement: Supplementary file 5 — Supplementary Information 5. [file 41598_2023_47816_MOESM5_ESM.xlsx]

## Sheet: lumA.basal
	logFC	logCPM	F	PValue	FDR
CAMKV	1.61623	15.6019	194.667	1.94751e-19	6.03729e-05
SLC26A9	1.15685	15.8107	199.809	1.15721e-14	1.79367e-13
GLRA3	-0.982869	15.8194	37.6456	8.30085e-08	8.57754e-07
circ_000272	1.04097	15.3047	62.8628	2.92298e-06	2.26531e-05
PROK2	0.822212	15.5522	40.8166	2.7895e-05	0.000172949
circ_001855	-0.560722	15.2959	20.6416	0.00280862	0.0145112
ACTN2	0.390335	15.9254	23.0593	0.00679823	0.0301064
circ_002371	-0.566191	15.2836	18.4004	0.0197854	0.0766683
circ_00159	-0.168414	15.2727	15.4196	0.127127	0.437883
circ_00091	-0.328497	15.3005	5.54971	0.141793	0.439557
FGFR3	-0.147302	16.3114	44.8468	0.210599	0.593506
ARHGAP20	-0.149434	16.2055	67.5754	0.234065	0.604669
IGF1R	-0.0858382	16.446	93.3406	0.42711	0.904197
DDIT4L	0.0861585	16.1764	12.528	0.489523	0.904197
APLP1	0.0731641	16.2588	11.6826	0.537135	0.904197
HLA-F	0.0652923	16.4	105.947	0.54963	0.904197
CCR6	-0.0715675	16.2472	21.955	0.555146	0.904197
XIST	-0.0499821	16.4674	44.2738	0.638457	0.904197
circ_001245	0.10855	15.3033	0.524377	0.641304	0.904197
HIST2H2AC	0.0648494	16.0015	3.44151	0.644847	0.904197
FASN	-0.0325623	16.4864	20.8019	0.756604	0.904197
IFNGR1	0.0334754	16.4224	56.5718	0.756829	0.904197
DIO2	-0.0315013	16.3521	6.7974	0.781131	0.904197
STAMBPL1	0.0317522	16.2652	11.105	0.788928	0.904197
NDUFA4L2	0.0302211	16.3168	9.97911	0.792699	0.904197
CCDC144B	-0.0331452	16.1246	0.541002	0.799665	0.904197
CLEC1A	-0.0293637	16.2194	7.88232	0.811058	0.904197
STAP2	0.0251603	16.3743	10.0402	0.821047	0.904197
DZIP1L	0.0237337	16.2199	4.07965	0.845862	0.904197
HLA-DRB1	0.0158288	16.4497	7.68922	0.882023	0.911424
CPXM2	-0.00899121	16.3677	1.08957	0.936059	0.936059

## Sheet: lumA.her2
	logFC	logCPM	F	PValue	FDR
circ_00159	1.81403	15.3213	124.091	1.02114e-10	3.16554e-09
GLRA3	-0.923024	15.8655	17.8929	0.0001967	0.00304885
circ_002371	0.757034	15.3118	16.5981	0.0127718	0.120052
CAMKV	0.672637	15.4991	13.774	0.0154906	0.0120052
circ_001855	-0.560722	15.3112	10.5317	0.0325304	0.201689
circ_001245	-0.494631	15.3062	9.99985	0.0472955	0.235964
circ_00091	0.616672	15.3275	7.23089	0.0532822	0.235964
SLC26A9	0.348383	15.7077	6.09756	0.134226	0.520124
circ_000272	-0.191309	15.2858	7.90755	0.242789	0.836274
HIST2H2AC	0.129885	16.0129	7.84648	0.487805	0.975494
FGFR3	-0.106855	16.3338	15.2329	0.498311	0.975494
IGF1R	-0.0920965	16.4617	83.1122	0.528853	0.975494
DIO2	0.0923537	16.3746	40.9654	0.535908	0.975494
ACTN2	0.121195	15.8986	0.964728	0.552934	0.975494
CCR6	-0.0904307	16.2607	19.8401	0.582487	0.975494
APLP1	0.0868794	16.2658	10.4363	0.58567	0.975494
DDIT4L	-0.0874348	16.1695	7.16997	0.615611	0.975494
NDUFA4L2	0.0716678	16.3286	35.148	0.641232	0.975494
CCDC144B	-0.0646256	16.1349	1.28295	0.715773	0.975494
ARHGAP20	-0.0547469	16.2311	7.89064	0.742408	0.975494
CLEC1A	-0.0543952	16.2298	15.5295	0.744188	0.975494
FASN	0.0439964	16.5056	20.2508	0.752649	0.975494
IFNGR1	0.0454821	16.4316	51.6801	0.754542	0.975494
STAMBPL1	0.0344624	16.2739	10.7909	0.829373	0.975494
STAP2	0.0242215	16.383	5.85595	0.871797	0.975494
HLA-F	0.0225514	16.4025	7.01965	0.879261	0.975494
HLA-DRB1	0.0208979	16.4595	7.4899	0.884425	0.975494
CPXM2	-0.0165975	16.3781	2.78987	0.912772	0.975494
DZIP1L	-0.0123373	16.2263	0.655701	0.940734	0.975494
XIST	-0.0100032	16.4846	1.07639	0.944027	0.975494
PROK2	0.00288302	15.5064	0.000208756	0.992358	0.992358

## Sheet: lumA.lumB
	logFC	logCPM	F	PValue	FDR
circ_00091	-0.56955	15.3081	22.425	0.0014055	0.0238968
circ_001855	-0.561661	15.3076	23.3047	0.00154173	0.0238968
CAMKV	0.591685	15.5031	7.8545	0.0593202	0.0412976
circ_000272	-0.191671	15.2863	17.3614	0.0835961	0.64787
circ_001245	0.327015	15.3226	4.70557	0.14915	0.924731
circ_002371	0.200353	15.3079	2.70068	0.342999	0.988431
CCR6	-0.0954283	16.257	44.2261	0.410487	0.988431
HIST2H2AC	0.0979405	16.0205	10.024	0.46198	0.988431
SLC26A9	-0.127196	15.6839	1.48846	0.478092	0.988431
CLEC1A	-0.0817417	16.2257	61.112	0.488734	0.988431
ARHGAP20	-0.0800048	16.2272	30.7162	0.497527	0.988431
PROK2	-0.144041	15.5011	1.03034	0.506705	0.988431
GLRA3	-0.0954194	15.8969	0.496774	0.521168	0.988431
APLP1	0.0697036	16.2735	10.9026	0.537158	0.988431
ACTN2	0.0783938	15.9039	0.793922	0.590097	0.988431
DDIT4L	-0.0367341	16.174	1.91101	0.762362	0.988431
CPXM2	-0.0282777	16.3788	10.9414	0.791703	0.988431
CCDC144B	-0.0312373	16.1385	0.574308	0.801528	0.988431
NDUFA4L2	-0.0270252	16.3226	9.93379	0.807073	0.988431
DZIP1L	-0.0269273	16.227	4.09603	0.818492	0.988431
circ_00159	0.0279079	15.2889	0.210228	0.857205	0.988431
FASN	0.0122622	16.5079	2.59472	0.901562	0.988431
FGFR3	0.0106302	16.3474	0.326027	0.922059	0.988431
STAP2	-0.00981365	16.3834	1.50476	0.926646	0.988431
HLA-DRB1	-0.00866727	16.4602	2.29236	0.932288	0.988431
XIST	-0.00607007	16.4883	0.614165	0.951788	0.988431
IGF1R	0.00431815	16.4739	0.288202	0.965933	0.988431
IFNGR1	-0.00373583	16.4311	0.489136	0.971248	0.988431
DIO2	0.00230885	16.3713	0.0384781	0.98282	0.988431
STAMBPL1	-0.00201977	16.2747	0.0618597	0.98582	0.988431
HLA-F	-0.00152581	16.4043	0.0569009	0.988431	0.988431

## Sheet: lumA.normallike
	logFC	logCPM	F	PValue	FDR
CAMKV	-0.862656	15.5195	39.4344	4.95006e-05	0.00153452
PROK2	0.718202	15.542	27.58	0.000611007	0.00947061
circ_00091	-0.569847	15.3002	17.7852	0.0045129	0.0376789
circ_001855	-0.561955	15.2996	18.3347	0.0048618	0.0376789
SLC26A9	0.482822	15.7235	24.7062	0.00665688	0.039753
GLRA3	0.397949	15.9389	9.67978	0.00795927	0.039753
circ_001245	-0.495742	15.2951	17.4454	0.00897649	0.039753
HIST2H2AC	-0.385575	15.9636	68.0943	0.0168297	0.0652153
circ_002371	-0.367049	15.287	16.3703	0.0280684	0.09668
circ_000272	-0.191785	15.2769	13.8003	0.123902	0.370486
ARHGAP20	0.18686	16.2529	195.009	0.131463	0.370486
circ_00159	-0.168836	15.2756	13.7905	0.1505	0.388792
FGFR3	-0.172318	16.315	70.442	0.166457	0.396936
CCDC144B	0.137386	16.1493	11.6931	0.301815	0.668306
DDIT4L	0.118495	16.1837	25.2665	0.363524	0.751284
CLEC1A	0.105201	16.2409	126.792	0.403689	0.765279
DZIP1L	0.097355	16.2332	81.2204	0.442236	0.765279
ACTN2	-0.127895	15.8741	1.82906	0.444356	0.765279
APLP1	-0.0727662	16.2445	12.8013	0.570877	0.925124
DIO2	-0.0550949	16.3542	21.8771	0.64595	0.925124
STAP2	-0.0536318	16.3684	46.2202	0.652	0.925124
IGF1R	-0.0455515	16.4574	38.4369	0.686668	0.925124
CCR6	-0.0504323	16.2552	11.5425	0.691744	0.925124
CPXM2	0.0424612	16.3793	33.8663	0.716225	0.925124
HLA-DRB1	-0.0293729	16.4481	28.3434	0.795425	0.928746
FASN	-0.0251302	16.4927	11.0942	0.82002	0.928746
STAMBPL1	0.0264622	16.2686	12.0059	0.832332	0.928746
IFNGR1	0.0231881	16.4252	24.8416	0.838867	0.928746
HLA-F	-0.0120254	16.3933	3.60308	0.917875	0.973846
NDUFA4L2	-0.00808559	16.316	0.81506	0.947144	0.973846
XIST	0.00363363	16.4802	0.244676	0.973846	0.973846
