# Supplementary material for: Exploring ceRNA networks for key biomarkers in breast cancer subtypes and immune regulation
Source: Sci Rep. 2023 Nov 27;13:20795. doi: 10.1038/s41598-023-47816-z (PMC10682442; doi:10.1038/s41598-023-47816-z)
Supplement: Supplementary file 6 — Supplementary Information 6. [file 41598_2023_47816_MOESM6_ESM.xlsx]

## Sheet: lumB.basal
	logFC	logCPM	F	PValue	FDR
NDST4	-1.6771	15.2274	52.3756	1.66319e-09	5.48854e-08
C6orf223	0.774578	15.638	64.2639	1.48507e-05	0.000245036
circ_00306	-1.0411	15.0341	25.6734	4.18267e-05	0.000460093
circ_00128	-0.957903	15.0519	24.2775	0.000936617	0.00772709
AGBL2	-0.424004	15.7832	78.0977	0.00861616	0.0568666
TNFSF14	0.265586	15.6146	8.9678	0.141302	0.736505
IL20RB	0.218353	15.836	71.6075	0.156228	0.736505
CEACAM19	0.167926	15.9546	63.0977	0.239291	0.828395
FABP5	0.162752	15.9905	74.0945	0.243625	0.828395
circ_00331	-0.299816	15.0174	3.78206	0.251029	0.828395
circ_001989	-0.257388	15.0346	1.74519	0.367368	0.966003
C3orf36	-0.116967	15.6861	5.48203	0.495298	0.966003
ITGA11	-0.0832427	16.1121	40.791	0.522627	0.966003
IL27RA	0.0719897	16.0708	41.7302	0.588634	0.966003
MSL1	-0.0634282	16.1623	72.1968	0.616076	0.966003
TMEM119	-0.0570149	16.0891	41.9901	0.665533	0.966003
HIST2H2AC	-0.0705298	15.7504	3.47629	0.666483	0.966003
IFITM1	-0.0521017	16.1751	41.5225	0.678212	0.966003
PTGDS	0.0528015	15.9996	4.42435	0.703849	0.966003
SEC31B	-0.0533754	15.9545	10.1831	0.708936	0.966003
CCRL2	-0.0530231	15.9609	22.4795	0.709671	0.966003
IL1B	0.0473029	15.9743	5.10263	0.737394	0.966003
FTL	-0.0262347	16.2408	36.7301	0.828428	0.966003
LAT	0.0261247	15.987	3.81657	0.851985	0.966003
HHLA3	0.0255051	16.0202	6.04975	0.852555	0.966003
ZGPAT	-0.0240148	16.0768	7.0684	0.856478	0.966003
MUTYH	0.0194847	16.0302	5.63504	0.886418	0.966003
IRF1	-0.0182616	16.1262	8.44781	0.887454	0.966003
MANF	-0.0172026	16.1384	7.65716	0.893201	0.966003
TMEM86B	0.0189044	15.9369	2.20933	0.895865	0.966003
MYO1F	-0.0112026	16.062	2.16451	0.93333	0.966003
ENO1	0.00555996	16.2283	1.15136	0.963602	0.966003
HCLS1	-0.00558507	16.0991	0.794987	0.966003	0.966003

## Sheet: lumB.her2
	logFC	logCPM	F	PValue	FDR
C6orf223	0.869314	15.5962	41.8711	6.57784e-05	0.00217069
circ_00128	-1.04217	15.1564	10.776	0.00179216	0.0295707
circ_001989	-0.756111	15.0299	11.4244	0.0138508	0.152359
AGBL2	-0.356085	15.8217	44.5153	0.0793747	0.654842
circ_00306	-0.607742	15.0607	4.56807	0.0107813	0.0511564
TNFSF14	0.197422	15.5856	3.1448	0.388928	0.999464
circ_00331	0.309633	15.0402	1.49271	0.389726	0.999464
C3orf36	0.129991	15.7242	6.86017	0.530838	0.999464
NDST4	-0.163067	15.3517	0.326366	0.575328	0.999464
CEACAM19	0.0563636	15.9178	4.02713	0.758324	0.999464
SEC31B	-0.0539049	15.9558	6.49609	0.765417	0.999464
IFITM1	-0.0471213	16.177	16.3363	0.76625	0.999464
PTGDS	0.0485845	15.9903	2.16008	0.781571	0.999464
IL20RB	0.0551502	15.7903	3.33596	0.78198	0.999464
CCRL2	0.0426614	15.9771	8.42603	0.809253	0.999464
ENO1	0.0186545	16.2255	5.94303	0.90319	0.999464
ITGA11	0.0176073	16.1332	1.15921	0.913189	0.999464
IL27RA	-0.017302	16.0449	1.73529	0.919202	0.999464
TMEM86B	-0.0146211	15.9267	0.731633	0.936431	0.999464
MYO1F	0.0115693	16.0629	1.62083	0.945199	0.999464
MSL1	-0.00979026	16.1737	0.830952	0.950668	0.999464
FTL	0.00578855	16.2448	0.743145	0.969609	0.999464
HIST2H2AC	0.00760019	15.7636	0.0287427	0.970259	0.999464
HHLA3	0.00595883	16.0108	0.191082	0.972636	0.999464
TMEM119	0.00510649	16.101	0.241783	0.975267	0.999464
HCLS1	0.0045533	16.0973	0.318316	0.977994	0.999464
LAT	-0.00411722	15.9761	0.0451513	0.981503	0.999464
FABP5	0.00314171	15.9458	0.0180043	0.986139	0.999464
MANF	-0.00244186	16.1385	0.0916881	0.987923	0.999464
MUTYH	0.00121017	16.0216	0.0145209	0.994408	0.999464
ZGPAT	0.000768745	16.0792	0.00386476	0.996324	0.999464
IL1B	0.000155945	15.9589	3.57731e-05	0.999306	0.999464
IRF1	0.000108964	16.127	0.000211595	0.999464	0.999464

## Sheet: lumB.lumA
	logFC	logCPM	F	PValue	FDR
circ_00306	-1.03486	15.024	50.6442	9.25509e-09	3.05418e-05
circ_00128	-0.890466	15.0441	44.1867	5.47099e-05	0.000902714
NDST4	-0.619277	15.2708	12.0031	0.00142173	0.015639
circ_001989	-0.40548	15.0323	9.98941	0.0608621	0.502112
circ_00331	-0.302583	15.0236	7.32058	0.136831	0.903083
TNFSF14	0.187165	15.6249	7.93667	0.209966	0.978093
PTGDS	0.0956303	16.0298	26.0422	0.39474	0.978093
C6orf223	0.134552	15.526	1.95247	0.403106	0.978093
HIST2H2AC	-0.10183	15.7407	11.5907	0.444506	0.978093
C3orf36	0.0958179	15.7475	12.2472	0.478015	0.978093
SEC31B	0.0405345	15.9896	9.75645	0.723355	0.978093
MSL1	-0.0349182	16.171	38.6443	0.732557	0.978093
IL27RA	0.0295622	16.0696	17.3455	0.786248	0.978093
TMEM119	0.0267204	16.1213	17.2518	0.80052	0.978093
MANF	-0.0245225	16.139	24.5249	0.813872	0.978093
IL20RB	-0.0276648	15.7838	1.67363	0.83158	0.978093
LAT	0.0223256	15.9955	3.97528	0.844596	0.978093
FTL	-0.017081	16.2465	27.8516	0.861854	0.978093
ENO1	-0.017173	16.225	17.2965	0.862733	0.978093
CCRL2	-0.0181898	15.9738	4.35389	0.874295	0.978093
HHLA3	0.0142827	16.0256	3.65302	0.898294	0.978093
IFITM1	-0.0127832	16.1899	4.52013	0.899599	0.978093
AGBL2	0.0126574	15.8832	0.304119	0.917469	0.978093
MYO1F	0.00970594	16.0751	4.10934	0.928687	0.978093
TMEM86B	0.00994405	15.9428	1.04073	0.93258	0.978093
IL1B	0.00909004	15.9726	0.276698	0.937198	0.978093
MUTYH	-0.00862065	16.0283	2.64593	0.938271	0.978093
ITGA11	-0.00798071	16.1371	0.671806	0.93909	0.978093
HCLS1	0.00740764	16.1097	3.26837	0.944421	0.978093
CEACAM19	-0.00643445	15.9171	0.159951	0.956981	0.978093
FABP5	-0.00421733	15.954	0.0724317	0.971137	0.978093
ZGPAT	0.00363274	16.0908	0.312077	0.973016	0.978093
IRF1	-0.00287114	16.136	0.48309	0.978093	0.978093

## Sheet: lumB.normallike
	logFC	logCPM	F	PValue	FDR
NDST4	-1.30805	15.2741	28.4794	3.33347e-06	0.000110004
circ_00128	-1.18489	15.0684	27.1701	2.24803e-05	0.000370925
circ_00306	-1.03229	15.0571	22.3414	0.000122938	0.00135232
circ_001989	-0.753872	15.0392	18.3124	0.00185997	0.0153448
circ_00331	-0.579305	15.0296	15.8447	0.00828222	0.0542319
HIST2H2AC	-0.47299	15.6972	71.6275	0.00986035	0.0542319
TNFSF14	0.359481	15.6418	22.1548	0.0531717	0.250667
PTGDS	0.224511	16.0516	105.754	0.111998	0.422772
C3orf36	-0.291295	15.6726	22.3735	0.115301	0.422772
C6orf223	0.231999	15.5339	2.63627	0.253777	0.837463
FABP5	0.126258	15.9892	45.3976	0.390461	0.999106
SEC31B	0.117171	16.0061	60.435	0.420775	0.999106
AGBL2	-0.122627	15.8584	12.6709	0.446481	0.999106
CEACAM19	0.101346	15.9467	30.3431	0.502292	0.999106
IL27RA	0.0705158	16.0794	61.5614	0.613078	0.999106
MANF	-0.0636447	16.1379	123.168	0.63819	0.999106
ITGA11	-0.0619023	16.1296	30.8696	0.648952	0.999106
IL20RB	0.0751083	15.813	8.76896	0.649037	0.999106
IFITM1	-0.0509572	16.1868	43.0011	0.698569	0.999106
MSL1	-0.0489533	16.1776	48.1364	0.711274	0.999106
IL1B	0.0497214	15.9851	4.62551	0.73638	0.999106
IRF1	-0.0258144	16.1352	26.3414	0.84878	0.999106
ZGPAT	-0.0237516	16.088	6.52628	0.864447	0.999106
LAT	0.0223394	15.9967	3.08335	0.879014	0.999106
TMEM86B	0.0184882	15.9479	2.71406	0.902745	0.999106
FTL	-0.0139177	16.2544	8.31092	0.912456	0.999106
MUTYH	-0.0103933	16.0337	2.19764	0.942316	0.999106
ENO1	-0.00765439	16.2345	2.18095	0.952298	0.999106
HHLA3	0.00566422	16.0259	0.35232	0.968675	0.999106
MYO1F	-0.00455226	16.0746	0.454464	0.974088	0.999106
HCLS1	0.00416051	16.1121	0.591864	0.975785	0.999106
CCRL2	-0.00388153	15.9843	0.0908299	0.979076	0.999106
TMEM119	-0.000153367	16.1147	0.000387236	0.999106	0.999106
