# Supplementary material for: Exploring ceRNA networks for key biomarkers in breast cancer subtypes and immune regulation
Source: Sci Rep. 2023 Nov 27;13:20795. doi: 10.1038/s41598-023-47816-z (PMC10682442; doi:10.1038/s41598-023-47816-z)
Supplement: Supplementary file 7 — Supplementary Information 7. [file 41598_2023_47816_MOESM7_ESM.xlsx]

## Sheet: normallike.basal
	logFC	logCPM	F	PValue	FDR
circ_000709	-0.810519	16.4613	15.8788	0.000858494	0.00745422
NPHS1	0.843268	16.7808	19.5696	0.00106489	0.00745422
CHST6	0.227851	17.3619	50.1685	0.150316	0.621917
circ_001551	0.391058	16.4696	4.48132	0.177691	0.621917
circ_001811	-0.200295	16.4576	1.67345	0.455401	0.992418
CD96	-0.0827987	17.4515	17.9624	0.577417	0.992418
PIWIL1	0.126584	16.6296	0.435789	0.666388	0.992418
ITGAL	-0.0597153	17.5092	26.2665	0.677606	0.992418
TRAT1	-0.0692602	17.2587	1.27701	0.680366	0.992418
SNX22	0.0325059	17.4835	6.1102	0.823979	0.992418
DLEU1	0.0259834	17.4161	2.80858	0.864447	0.992418
KLHDC8A	-0.0267246	17.2808	0.304358	0.871931	0.992418
SLC45A3	0.00943353	17.4786	0.421485	0.948652	0.992418
NFKBIB	-0.0013664	17.5095	0.0137738	0.992418	0.992418

## Sheet: normallike.her2
	logFC	logCPM	F	PValue	FDR
circ_000709	-0.797346	16.5021	8.48124	0.0124732	0.162152
NPHS1	0.610128	16.7379	6.42289	0.0562374	0.365543
PIWIL1	0.487383	16.6785	4.89403	0.15487	0.671105
CHST6	0.194247	17.3485	35.6629	0.319671	0.992505
circ_001811	0.303369	16.5052	1.38563	0.408944	0.992505
TRAT1	-0.076885	17.2794	1.44713	0.71116	0.992505
CD96	-0.0652026	17.4768	14.271	0.721362	0.992505
DLEU1	0.0309646	17.4286	5.34266	0.868612	0.992505
SLC45A3	0.0212634	17.4934	2.35779	0.905975	0.992505
SNX22	0.0165522	17.4904	2.13815	0.926894	0.992505
NFKBIB	0.00880302	17.5248	0.693668	0.960293	0.992505
ITGAL	-0.00231167	17.5399	0.0650712	0.989483	0.992505
KLHDC8A	-0.00191051	17.3031	0.00132537	0.992505	0.992505

## Sheet: normallike.lumA
	logFC	logCPM	F	PValue	FDR
circ_000709	-0.802076	16.4649	27.5736	5.82194e-06	7.56853e-05
NPHS1	0.89136	16.8532	31.223	5.6216e-05	0.000365404
circ_001811	-0.216	16.4713	3.74389	0.31825	0.963486
PIWIL1	0.230649	16.6665	2.06469	0.349591	0.963486
CD96	-0.0889425	17.4478	20.551	0.477494	0.963486
CHST6	0.0723504	17.3345	5.84609	0.597844	0.963486
TRAT1	-0.0656472	17.2628	1.37101	0.642671	0.963486
DLEU1	0.0421408	17.4347	18.9782	0.742463	0.963486
KLHDC8A	-0.043009	17.282	2.56191	0.758749	0.963486
SLC45A3	-0.0269666	17.4731	9.13021	0.828144	0.963486
ITGAL	0.0138233	17.5416	3.17903	0.908184	0.963486
SNX22	0.0122221	17.4873	2.442	0.921325	0.963486
NFKBIB	0.00554959	17.5206	0.710039	0.963486	0.963486

## Sheet: normallike.lumB
	logFC	logCPM	F	PValue	FDR
NPHS1	0.826415	16.8007	20.8119	0.00107093	0.0149931
circ_000709	-0.52512	16.4936	7.72366	0.0616732	0.431712
PIWIL1	0.425204	16.6858	5.52849	0.12697	0.592528
circ_001811	0.314167	16.5065	2.24288	0.293612	0.956292
CD96	-0.0774019	17.4617	18.354	0.594407	0.956292
DLEU1	0.0771228	17.442	31.1323	0.601996	0.956292
TRAT1	-0.0774995	17.2673	2.29719	0.638052	0.956292
KLHDC8A	-0.0564797	17.2839	2.06364	0.728967	0.956292
circ_001551	-0.0756202	16.4714	0.515567	0.737654	0.956292
SLC45A3	-0.0454061	17.4712	14.0462	0.753617	0.956292
ITGAL	0.025198	17.5444	6.0908	0.85595	0.956292
SNX22	0.0252484	17.4909	4.18821	0.860123	0.956292
CHST6	0.0225467	17.3147	0.338157	0.887986	0.956292
NFKBIB	0.00667959	17.5211	0.405579	0.962119	0.962119
